# Supplementary material for: Structural Diversity and Highly Specific Host-Pathogen Transcriptional Regulation of Defensin Genes Is Revealed in Tomato
Source: Int J Mol Sci. 2020 Dec 9;21(24):9380. doi: 10.3390/ijms21249380 (PMC7764197; doi:10.3390/ijms21249380)
Supplement: Supplementary file 1 [file ijms-21-09380-s001.zip]

Archive with 14 entries (14 files):
- supporting-information-1.pdf
- __MACOSX/._supporting-information-1.pdf
- supporting-information-2.pdf
- __MACOSX/._supporting-information-2.pdf
- supporting-information-3.pdf
- __MACOSX/._supporting-information-3.pdf
- supporting-information-4.pdf
- __MACOSX/._supporting-information-4.pdf
- supporting-information-5.pdf
- __MACOSX/._supporting-information-5.pdf
- supporting-information-6.pdf
- __MACOSX/._supporting-information-6.pdf
- supporting-information-7.pdf
- __MACOSX/._supporting-information-7.pdf
